# Supplementary material for: Endothelial FAT1 inhibits angiogenesis by controlling YAP/TAZ protein degradation via E3 ligase MIB2
Source: Nat Commun. 2023 Apr 8;14:1980. doi: 10.1038/s41467-023-37671-x (PMC10082778; doi:10.1038/s41467-023-37671-x)
Supplement: Supplementary file 3 — Source Data [file 41467_2023_37671_MOESM3_ESM.xlsx]

## Sheet: Fig. 1
	Fig. 1a	FAT1	FAT2	FAT3	FAT4
		606.7	0	1	5045
		573	0	0	1971
		620	0	0	2795
	Fig. 1b	FAT1	FAT2	FAT3	FAT4
		3058.88	0	0	1375.93
	Fig. 1c
		cell density (%)	FAT1			FAT4
		40	1.77	0.68	0.55	1.17	1.23	0.6
		60	2.27	2.41	2.75	0.83	1.69	1.21
		80	5.02	4.83	2.66	1.53	1.34	0.75
		100	3.79	5.64	6.21	2.07	0.75	1.16
	Fig. 1d	Time	siCtrl							siFAT4							siFAT1
		0	1	1	1	1	1	1		1	1	1	1	1	1		1	1	1	1	1	1
		24	1.70378	1.70386	1.49025	1.68633	1.89567	1.58685		2.12298	2.17247	2.10742	1.6726	1.89186	1.68322		2.23476	2.33346	2.38972	2.14932	2.47751	2.26131
		48	3.82547	4.1791	1.83821	3.49754	3.98168	2.72155		4.50159	4.29512	4.50927	2.98276	3.02183	2.88295		6.06814	6.17637	6.65958	7.28893	4.60609	4.13887
		72	4.91019	4.9426	3.144	5.92078	5.91306	4.84064		4.54763	4.45643	4.58038	4.91988	6.04702	6.0199		6.06814	6.17637	6.65958	7.28893	5.28742	5.61566
		96	5.88535	5.70959	4.07341	5.55413	5.43974	5.83068		4.31749	4.2035	4.18551	5.59028	5.56199	5.88317		6.05794	5.808	5.84695	5.92148	5.73302	5.77233
	Fig. 1e	Time (h)	siControl				siFAT1				siFAT4
		0	10	10	10		10	10	10		10	10	10
		2	10.5	11.5	12		10.5	11	12		10.4	10.6	12.1
		4	11.5	12.5	13.5		13.5	15	16		11.9	10.7	13.7
		6	11.7	13	12		14	16.5	16.5		12.5	11.7	10.9
		8	11.3	12.8	12.5		15	16	15.5		13.1	10.7	12.1

## Sheet: Fig. 2
	Fig. 2b	ERG+ cell per field			IB4 + area per field				Edu+/ERG+ cells per field
		Ctrl	FAT1iEC-KO		Ctrl	FAT1iEC-KO			Ctrl	FAT1iEC-KO
		126	219		39.4239	51.7813			61.2857	66.8
		208	227		37.9154	43.9348			41.75	112
		129.75	196.5		32.0545	37.9217			31.3333	80.5
		147.2	200		31.3456	38.8531			26.25	42.56
		114.667	158		27.6426	36.1972			33.5	40
		149.6	183.5		27.6426	41.4205			31	37.25
		132.5	193.25		27.2722	39.7399			26.8	41.9
		150.25	170.25		28.4916	39.7108			23.5
		147	170.75		33.0326	36.1554
		175			39.9035
		158			35.1799
					33.792
	Fig. 2c	Cleaved caspase3+ cells per field
		Ctrl	FAT1iEC-KO
		7.5	5.5
		5.75	5.875
		7.75	7.75
		6.5	7
		2	3
		2	2
	Fig. 2e
		tumor size
		Days post B16 injection	WT												EC-Fat1-KO
		4	0	0	0	0	0	0	0	0	0	0	0		0	0	0	0	0	0	0	0	0	0	0
		6	1.06	1.59	50.88	36.8082	31.85	61.4099	33.0138	27.612	56.8714	83.3976	86.151		107.525	36.2785	83.2974	191.893	123.552	89.856	14.508	65.728	119.517	104.366	25.2762
		8	35.2047	43.5342	84.2954	179.712	81.4694	133.705	125.855	157.435	127.196	189.077	191.139		189.321	91.7197	206.064	333.16	411.892	314.474	112.227	246.626	318.825	293.747	135.278
		11	223.342	319.154	115.275	453.819	320.437	434.589	446.127	475.956	394.051	475.338	466.536		396.864	218.148	601.02	896.969	904.586	732.504	378.527	686.167	962.78	776.866	471.145
		Days post LLC1 injection	Control												FAT1iEC-KO
		7	5	4	0	0	0	0	0	0	0	0	0		7	7	5	5	0	0	0	0	0	0	0
		10	59.8349	1.59	23.0868	23.9385	33.92	0	95.5871	62.7802	49.2488	22.0791	64.2047		38.16	78.4416	25.758	46.64	24.2411	43.4997	156.008	95.6832	74.5017	66.9312	70.2462
		13	252.498	155.664	171.72	143.278	87.4203	6.36	253.208	129.006	138.37	53.3562	83.4346		155.664	280.238	186.984	156.748	124.804	102.025	333.676	234.782	196.372	218.173	204.609
		16	636	337.61	232.182	320.735	257.58	6.36	422.745	306.005	317.379	119.921	173.679		705.43	801.625	618.192	583	365.117	285.67	633.993	501.09	264.411	481.954	430.954
	Fig. 2f	LLC1 tumor weight					B16 tumor weight
		WT	FAT1iEC-KO
		0.44	0.67				WT	FAT1iEC-KO
		0.23	0.45				0.75	1.4
		0.21	0.51				0.74	1.3
		0.19	0.38				0.45	0.75
		0.1	0.25				0.32	0.46
		0.05	0.21				0.21	0.59
		0.369	0.483				0.27	0.54
		0.283	0.439				0.35	0.27
		0.235	0.357				0.39	0.45
		0.134	0.405				0.29	0.67
		0.222	0.402				0.32	0.52
							0.32	0.36
	Fig. 2h	Control	FAT1iEC-KO
		0.99975	1.7755
		0.931571	2.19433
		1.16233	3.5005
		1.4825	2.006
		1.27	2.543
	Fig. 2i	Control	FAT1iEC-KO
		41.9	50
		25	46.8
		40.5	41
		47	53
		35	51.3
		25.7	60.3
		53.3	43.8
		43.2	47.6
	Fig. 2j	Control	FAT1iEC-KO
		0.16	0.54
		0.12	0.56
		0.45	0.69
		0.39	0.34
		0.28	0.54
		0.75	0.8
		0.5	0.74
			0.585

## Sheet: Fig. 3
	Fig. 3b
		Control Sham	FAT1iEC-KO Sham	Control ligated	FAT1iEC-KO ligated
		0.13225	0.4475	1.03175	0.829333
		0.2485	0.256333	0.84475	2.0708
		0.316667	0.272667	1.0085	1.50075
		0.280125	0.2035	1.0746	2.4656
		0.294571		0.712333	1.01275
				0.927667	1.32257
	Fig. 3d	IB4 in infarct zone
		Contol	FAT1iEC-KO
		3.3862	3.917
		3.674	5.218
		3.3065	5.0124
		3.108	8.421
		3.77375	2.58875
		3.446	3.8112
		2.6432	5.559
		2.52025	7.197
			2.007
	Fig. 3e	Infarct size
		Contol	FAT1iEC-KO
		47.86	51.5175
		45.2801	50.8
		25.6707	26.6649
		25.1383	50.7631
		25	61.3701
		28	33.2272
			41.2781
			55.0578
			42.9869
	Fig. 3f	LVEF
		Control-Pre Infarction	FAT1iEC-KO-Pre Infarction	Control-post Infarction	FAT1iEC-KO-post Infarction
		47.82	56.39	29.88	18.05
		49.42	63.77	36.59	14.12
		46.94	42.47	20.74	18.03
		56.59	46.87	38.49	22.75
		66.49	31.34	23.99	30.99
		41.78	39.02	38.2	25.71
		38.83	37.91		23.17
		50.77	55.82		15.02
		46.32	60.27		21.32
		51.26	43.22		22.49
			41.91		13.13
			44.99
			52.68
	Fig. 3g	ESV
		Control-Pre Infarction	FAT1iEC-KO-Pre Infarction	Control-post Infarction	FAT1iEC-KO-post Infarction
		39.65	28.69	78.88	144.19
		30.86	24.54	55.63	155.32
		39.39	44.65	107.5	145.14
		27.65	34.38	52.71	120.65
		15.63	59.29	70.56	59.9
		49.82	45.02	26.55	102.42
		40.78	49.9		141.2
		30.16	19.16		117.9
		43.19	19.49		82.86
		20.95	33.23		118.93
			37.21		114.54
			46.79
			27.62
	Fig. 3h	EDV
		Control-Pre Infarction	FAT1iEC-KO-Pre Infarction	Control-post Infarction	FAT1iEC-KO-post Infarction
		75.98	65.79	112.49	175.96
		61.01	67.73	87.73	180.86
		74.25	77.61	135.62	177.06
		63.69	64.72	85.71	156.18
		46.66	86.35	92.84	86.79
		85.58	73.83	42.96	137.86
		66.67	80.37		183.77
		61.27	43.36		138.75
		80.45	49.05		105.32
		42.99	58.51		153.44
			64.07		131.86
			85.06
			58.38

## Sheet: Fig. 4
	Fig. 4a
			siCtrl					siFAT1
		CYR61	0.69025	0.82656	1.00361	1.47958		3.6422	3.5426	3.42192	3.93076
		CTGF	0.987907	1.16671	1.39711	0.448272		4.52386	4.71597	4.98486	4.021
		ANKRD1	0.843144	1.08964	1.06722			2.43876	2.21322	1.49086
		FAT1	0.812496	0.972946	1.21456			0.056703	0.06981	0.040655
	Fig. 4b	Time (h)	Scramble					siFAT1					siFAT1+siYAP+siTAZ					siYAP+siTAZ
		0	6.0789	6.47053	5.7878	6.32512		7.50558	7.43588	6.55426	6.78392		4.94963	5.99993	5.68059	6.21598		5.82144	5.80631	5.09413	4.50647
		4	6.65297	7.53656	6.78845	7.26283		9.01707	9.07025	7.65316	8.00793		5.85891	6.51995	6.412	7.84481		6.79582	6.29228	5.80795	5.21977
		8	8.07159	7.94887	7.36041	8.2936		10.5339	9.8374	8.8279	8.82262		5.98789	7.22162	7.19408	7.80468		7.40202	6.98973	6.45267	5.65325
		12	8.56263	8.80061	8.51621	9.09389		11.4956	11.1691	10.4374	10.3243		6.4264	8.0126	7.41763	9.266		8.09184	7.4035	7.13454	6.18303
		16	10.0215	9.8819	9.49595	10.063		12.8908	12.6732	11.4975	11.7945		7.31068	8.16959	8.25671	9.46095		8.8536	7.74195	7.65387	6.75693
		20	10.8919	10.7874	10.4941	11.4318		14.8979	14.2297	13.3214	13.4009		7.96929	9.03813	8.99308	10.4344		9.85503	8.18529	8.3024	7.06546
		24	12.2381	11.8655	11.7238	12.1658		16.7588	16.2837	14.7713	15.5209		9.08124	9.83707	9.83033	11.3103		10.7552	8.75599	9.11703	7.78546
		28	13.401	13.0404	13.1523	13.7124		19.3165	18.4667	17.0825	17.495		9.1381	10.2669	10.097	12.1051		11.3528	9.77148	9.5505	7.98564
		32	14.8176	14.2124	14.3689	14.8182		21.3418	21.2185	19.4426	20.121		9.97503	11.0223	10.8054	13.1535		12.2892	10.1235	10.15	8.38811
		36	15.8603	15.6513	15.4778	16.0651		24.3381	24.028	22.4506	23.4909		11.0509	11.6052	11.6857	14.4888		13.0566	10.6757	10.7114	9.38261
		40	18.1116	18.0057	17.0503	17.75		27.2487	27.0212	25.0904	26.226		11.8143	12.5786	12.5417	15.2459		14.427	11.9822	11.7634	9.97235
		44	20.1196	19.6663	19.4189	19.4822		30.7949	30.4075	28.8047	29.7283		12.6981	13.2536	13.3866	16.4095		15.6256	12.269	13.0476	10.7044
		48	22.0956	22.4456	21.6704	22.3212		33.6942	35.2897	33.3184	34.9617		13.9632	14.3682	14.4323	18.0967		16.6867	13.5096	13.5656	11.2515
		52	25.2476	25.2861	24.1739	25.4313		39.2369	40.536	38.2481	40.5595		15.7282	15.4101	15.5987	19.8231		18.7321	14.4724	14.5427	12.1792
		56	31.1059	30.7783	29.2537	29.5443		47.7545	50.1642	46.0469	48.6579		17.3118	17.2706	17.7324	22.7055		20.4875	16.486	16.5911	14.2103
		60	35.1587	34.1722	33.0268	33.1194		54.698	57.4744	52.4588	53.7786		18.6805	19.2893	19.3002	24.4769		22.3362	17.7905	18.1793	15.3406
		64	37.3944	38.5612	36.942	35.8828		60.3473	64.6519	58.2623	58.3905		20.3234	20.8601	20.753	26.5957		24.3925	19.4177	20.0899	16.2273
		68	42.5304	43.3046	40.6284	40.359		65.8467	68.9999	63.2342	63.744		23.0669	22.5894	23.6893	30.375		26.6085	21.3579	21.7546	17.716
		72	46.4586	46.8755	43.9532	43.7857		71.5968	73.006	67.6681	67.1107		25.2558	24.2857	25.0065	31.4698		28.7692	23.0307	23.0939	18.8282
	Fig. 4c
		WT	EC-Fat1-KO	EC-Yap/Taz-KO	EC-Fat1/Yap/Taz-KO
		0.287	0.483	0.37	0.397
		0.35	0.439	0.373	0.38
		0.471	0.357	0.26	0.429
		0.313	0.405	0.46	0.293
		0.369	0.402	0.47	0.53
		0.283	0.66	0.32	0.49
		0.235	0.51	0.48	0.24
		0.222	0.36	0.48	0.36
		0.24	0.2	0.24	0.24
		0.24	0.49	0.32	0.47
		0.44	0.58
		0.32
		0.24
		0.2
		0.44
	Fig. 4d	WT	EC-Fat1-KO	EC-Yap/Taz-KO	EC-Fat1/Yap/Taz-KO
		0.4	1.1	1.5	1.3
		0.8	1.2	0.6	0.9
		1.6	2.1	0.9	0.7
		1	2	0.5	1.3
		1.5	1.4	0.9	1.4
		0.8	2.4	1.2	0.4
		0.6
		0.8

## Sheet: Fig. 5
	Fig. 5a
			ctrl			siFAT1
		LATS1(S909)	1.2	0.8	1	0.907991	1.12	0.87
		LATS1(S1079)	0.7	0.8	1.5	1.48442	0.87	0.92
		MOB1(T35)	0.9	0.8	1.3	1.69707	0.93	1.02
		MST1(T183)	1.4	0.9	0.7	1.09094	0.89	0.99
	Fig. 5b
			siControl			siFAT1
		YAP-Cytoplasm	1.3	1.1	0.6	3.49467	2.52988	4.3
		YAP-Nuclear	0.8	0.7	1.5	5.16599	3.52696	6.01089
		TAZ-Cytoplasm	0.5	0.6	1.9	2.75982	2.15469	3.93999
		TAZ-Nuclear	1.3	0.9	0.8	4.0913	5.08226	3.27398
	Fig. 5c
	Fig. 5d
			WT			EC-Fat1-KO
		YAP	0.78	0.91	1.31	5.33	3.64	2.52
		TAZ	0.83	0.94	1.23	1.81	1.42	2.1
	Fig. 5e
			siControl			siFAT1
		FAT1	0.870091	1.24767	0.882237	0.096672	0.106523	0.186758
		YAP	0.970622	0.850853	1.17853	1.07697	1.13838	1.30766
		TAZ	1.01285	1.0931	0.894048	1.21287	1.3836	0.958217
	Fig. 5f
		YAP
		Time (h)	siCtrl					siFAT1
		0	1	1	1	1		1	1	1	1
		2	0.363317	0.463163	0.262893	0.456		0.683369	0.590908	0.684108	0.812
		4	0.116474	0.219262	0.121839	0.289		0.387672	0.689275	0.552157	0.489
		6	0.134634	0.066722	0.101767	0.227		0.359066	0.645653	0.241538	0.356
		TAZ
		Time (h)	siCtrl						siFAT1
		0	1	1	1	1	1		1	1	1	1	1
		2	0.333131	0.49216	0.46412	0.262398	0.398772		0.877187	0.769994	0.613162	0.710096	0.679202
		4	0.323946	0.360214	0.322338	0.227128	0.289032		0.888866	0.526588	0.514006	0.656385	0.485422
		6	0.42	0.204732	0.269268	0.171918	0.217469		0.59606	0.313657	0.426923	0.466007	0.337811

## Sheet: Fig. 6
	Fig. 6a
		Time (h)	LvCTL-siControl											LvCTL-siFAT1											LvFAT1ID-siControl											LvFAT1ID-siFAT1
		0	1	1	1	1	1	1	1	1	1	1		1		1	1	1	1	1	1	1	1		1	1	1	1	1	1	1	1	1	1		1	1	1	1	1	1	1	1	1	1
		24	2.37512	2.35364	2.02591	2.44936	2.19844	2.01291	2.64606	2.44807	2.54223	2.37769		3.67092	3.65946	3.72729	3.4284	3.54998	3.67683	3.71123	3.85118	3.77201	3.75815		2.08501	2.00747	2.02621	2.09589	2.16587	2.11514	1.81722	2.24047	2.07302	2.37887		2.15319	2.19699	2.32125	2.36405	2.30339	2.11756	2.19757	2.30338	2.12676	2.40734
		48	4.19358	3.59381	2.98922	3.56386	3.412	3.24026	3.84514	3.77437	3.66269	3.66709		5.54079	5.42852	5.02895	5.50653	5.1447	5.64781	5.46281	5.15362	5.66901	5.27599		3.46724	3.09364	2.88175	3.0878	3.06908	3.21262	2.89257	2.73239	3.32265	3.41373		3.85923	3.69834	3.48842	3.82848	3.33964	3.87238	3.70901	3.14811	3.5068	3.58598
		60	4.32722	3.94787	3.3834	4.02022	3.70607	3.45242	4.05778	3.88032	3.98627	4.29964		4.91026	5.14966	5.05929	5.02937	4.9265	5.13201	5.11517	5.26759	4.9672	5.11627		3.5394	3.09826	2.9555	3.00141	3.09257	3.16287	2.84071	3.15695	3.09012	3.54993		4.12948	4.04188	4.39056	4.30944	4.05983	4.17776	4.00785	4.03101	4.13856	4.49147
	Fig. 6b
	Fig. 6d
	Fig. 6e
	Fig. 6f
	Fig. 6g
	Fig. 6h
	Fig. 6i

## Sheet: Fig. 7
	Fig. 7a
	Fig. 7b			Control				MIB2
			Ctgf	1.31337	0.814099	0.872529		7.92672	6.04912	6.94861
			Cyr61	1.11045	0.889549	1		10.1884	10.8442	16.3232
			ANKRD1	1.07545	0.885732	1.03882		3.85053	4.36221	2.13622
	Fig. 7c
			YAP								TAZ
			Time (h)	siCtrl			siFAT1				Time (h)	siCtrl			siFAT1
			0	1	1	1	1	1	1		0	1	1	1	1	1	1
			2	0.34	0.51	0.42	0.74	0.83	0.62		2	0.421	0.321	0.65	0.725	0.689	0.88
			4	0.25	0.19	0.31	0.69	0.73	0.58		4	0.298	0.357	0.193	0.62	0.48	0.59
			6	0.15	0.23	0.17	0.18	0.34	0.41		6	0.075	0.256	0.162	0.61	0.296	0.534
	Fig. 7d
			Days post injection	WT									EC-Mib2-KO
			4	0	0	0	0	0	0	0	0		0	0	0	0	0	0	0	0
			6	59.0288	80.4938	92.3037	8.69147	59.0288	52.7096	113.831	151.457		85.4784	222.053	90.2866	115.434	59.7093	68.2492	97.3652	167.944
			8	126.657	212.954	177.444	22.5096	138.37	86.3487	168.921	344.256		179.464	342.469	174.001	417.191	225.466	132.5	143.905	320.85
			11	303.067	348.867	398.119	68.9265	256.486	173.999	478.73	471.022		257.962	993.958	403.782	805.882	592.176	491.181	455.579	744.612
	Fig. 7e		Control	EC-Mib2-KO
			0.8792	1.952
			1.214	2.015
			0.921	2.872
			1.562	1.532
	Fig. 7f

## Sheet: Fig. 8
	Fig. 8a
				Ctrl+siCtrl			FAT1ICD +siCtrl				Ctrl+siMIB2				FAT1ICD+siMIB2
		YAP	1.17	0.89	0.94		0.47	0.35	0.29		3.22	2.84	1.98		2.17	2.53	2.81
		TAZ	1.46	0.74	0.8		0.63	0.52	0.29		2.36	3.35	2.21		1.84	2.76	2.95
	Fig. 8b
		Time (h)	Ctrl+siControl					Ctrl+siMIB2					FAT1ICD+ctrl					FAT1ICD+siMIB2
		0	1	1	1	1		1	1	1	1		1	1	1	1		1	1	1	1
		24	2.33902	2.2548	2.28198	2.31282		3.66633	3.65047	3.29937	3.13128		2.53744	1.53012	1.91364	1.78508		3.89582	2.44914	2.36657	2.53459
		48	3.10562	3.26642	3.2009	3.19846		4.16539	5.22019	4.24193	5.10655		2.95045	2.86062	2.85791	2.74064		5.02913	3.88123	4.03731	4.8276
		72	3.92637	3.6307	3.80768	4.00221		4.89709	5.47161	3.36786	4.61988		2.54474	2.22017	3.16705	3.29237		4.513	4.39534	4.28674	4.23561
	Fig. 8c
	Fig. 8d

## Sheet: Suppl. Fig.1
	Suppl. Fig. 1a	FAT1	FAT2	FAT3	FAT4
		1108	0	0	2629
		1170	0	0	2717
		1015	0	0	2644
	Suppl. Fig. 1 b	FAT1	FAT2	FAT3	FAT4
		73	0	0	571
		117	14	0	637
		52	1	2	502
		106	30	0	609
	Suppl. Fig. 1c	Ribotag mouse heart EC
		FAT1	166.391	145.298	241.209	219.412
		FAT2	0	0	0	0
		FAT3	0	0	5.71586	0
		FAT4	502.639	0	261.215	292.286
	Suppl. Fig. 1d
		cell density (%)	FAT1			FAT4
		40	1.29	1.17	0.54	1.43	0.82	0.75
		60	1.82	1.76	1.48	1.48	1.27	0.86
		80	2.83	1.97	2.31	1.33	0.94	0.85
		100	2.64	3.07	4.12	1.77	1.45	1.16
	Suppl. Fig. 1e	FAT1 mRNA expression in HUVEC with different cell density						FAT1 mRNA expression in HUAEC with different cell density
		40%	60%	80%	100%			40%	60%	80%	100%
		1.23685	1.11471	1.06191	0.911722			0.981686	1.15936	0.974905	0.848704
		1.17827	1.13027	1.13027	0.918064			1.05215	1.08173	0.948246	1.11987
		0.686184	0.856584	0.918064	0.838956			0.968171	1.1355	0.941696	1.08173
	Suppl. Fig. 1f
			40%			100%
		0	1	1	1	1	1	1
		3	0.721118	0.51	0.45	0.907474	0.84	0.78
		6	0.621447	0.32	0.37	0.738575	0.81	0.61
		9	0.254644	0.39	0.21	0.742098	0.54	0.48
		12	0.341141	0.31	0.18	0.718668	0.47	0.59
	Suppl. Fig. 1g	FAT1 KD efficiency					FAT4 KD efficiency
		HUVEC		HUAEC			HUVEC		HUAEC
		siControl	siFAT1	siControl	siFAT1		siControl	siFAT4	siControl	siFAT4
		0.721285	0.119192	1.38831	0.153184		0.954273	0.208414	0.770215	0.0983
		1.22999	0.146742	0.941696	0.167628		1.00868	0.229653	1.08173	0.141938
		1.04873	0.236737	0.764895	0.08677		1.03704	0.190455	1.20025	0.127922
	Suppl. Fig. 1h
	Suppl. Fig. 1i
		Time (h)	siControl					siFAT4					siFAT1
		0	1	1	1	1		1		1	1		1	1	1	1
		24	1.83185	1.87638	1.05592	1.47864		1.36774	2.73609	1.15575	1.27329		2.03293	1.85975	2.10939	2.10263
		48	2.28443	2.30471	2.14912	2.01538		2.19534	2.35913	2.50107	2.75633		2.22733	4.13651	3.9988	3.95658
		72	3.94144	4.52971	2.58708	2.86236		2.57924	3.54353	3.02647	3.13224		4.33133	6.22292	5.69423	5.74697

## Sheet: Suppl. Fig.2
	Suppl. Fig. 2a
	Suppl. Fig. 2b
	Suppl. Fig. 2c
